# Supplementary material for: DNA Binding Mode Analysis of a Core-Extended Naphthalene Diimide as a Conformation-Sensitive Fluorescent Probe of G-Quadruplex Structures
Source: Int J Mol Sci. 2021 Sep 30;22(19):10624. doi: 10.3390/ijms221910624 (PMC8508963; doi:10.3390/ijms221910624)
Supplement: Supplementary file 1 [file ijms-22-10624-s001.zip]

Archive with 1 entries (1 files):
- ijms-1340537-supplementary.pdf
